# Supplementary material for: Reconstituting the genome of a young allopolyploid crop, Brassica napus, with its related species
Source: Plant Biotechnol J. 2019 Jan 7;17(6):1106–18. doi: 10.1111/pbi.13041 (PMC6523605; doi:10.1111/pbi.13041)
Supplement: Supplementary file 5 — Table S1 Name and geographical origin of the accessions used for genotyping. [file PBI-17-1106-s001.xlsx]

## Sheet: Sheet1
Table S1 Name and geographical origin of the accessions used for genotyping
Name	Species	Description	Geographic Origin	Marker type
Enyou73-1-2	B. napus	Traditional B. napus	China	SSR
Hubeibaihuarape	B. napus	Traditional B. napus	China	SSR
Qianyou331	B. napus	Traditional B. napus	China	SSR
Caoyou2	B. napus	Traditional B. napus	China	SSR
Fengding240	B. napus	Traditional B. napus	China	SSR
Zaofeng1	B. napus	Traditional B. napus	China	SSR
Qingyou331	B. napus	Traditional B. napus	China	SSR
2000V57	B. napus	Traditional B. napus	China	SSR
Yunyou5	B. napus	Traditional B. napus	China	SSR
Xiangyou111115	B. napus	Traditional B. napus	China	SSR
Qingyou7	B. napus	Traditional B. napus	China	SSR
Chuan91	B. napus	Traditional B. napus	China	SSR
ZiDS	B. napus	Traditional B. napus	China	SSR
Luxiuqing	B. napus	Traditional B. napus	China	SSR
Huashuang4	B. napus	Traditional B. napus	China	SSR
Rongyou4	B. napus	Traditional B. napus	China	SSR
AijiaZao	B. napus	Traditional B. napus	China	SSR
Tieganqing	B. napus	Traditional B. napus	China	SSR
Xinghuanghua	B. napus	Traditional B. napus	China	SSR
NingRS-1	B. napus	Traditional B. napus	China	SSR
Fuyou2	B. napus	Traditional B. napus	China	SSR
Ganyou3	B. napus	Traditional B. napus	China	SSR
Ganyou14	B. napus	Traditional B. napus	China	SSR
Guizhouqianxuan6	B. napus	Traditional B. napus	China	SSR
Huayou6	B. napus	Traditional B. napus	China	SSR
Luyou9	B. napus	Traditional B. napus	China	SSR
Nilla	B. napus	Traditional B. napus	China	SSR
Puyou3	B. napus	Traditional B. napus	China	SSR
Youguanye	B. napus	Traditional B. napus	China	SSR
Zheyou7	B. napus	Traditional B. napus	China	SSR
Qingyou10	B. napus	Traditional B. napus	China	SSR
Rainbow	B. napus	Traditional B. napus	Australia	SSR
Surpass 400	B. napus	Traditional B. napus	Australia	SSR
W04	B. napus	Traditional B. napus	Canada	SSR
EBONY	B. napus	Traditional B. napus	Canada	SSR
Quantum(oo)	B. napus	Traditional B. napus	Canada	SSR
Wester	B. napus	Traditional B. napus	Canada	SSR
sprint(oo)	B. napus	Traditional B. napus	Europe	SSR
Cibrabra	B. napus	Traditional B. napus	Europe	SSR
Naleo	B. napus	Traditional B. napus	Europe	SSR
Primo	B. napus	Traditional B. napus	Europe	SSR
Willi	B. napus	Traditional B. napus	Europe	SSR
Mricultureilctria	B. napus	Traditional B. napus	Europe	SSR
Jet-Ne21	B. napus	Traditional B. napus	France	SSR
Nonglin40	B. napus	Traditional B. napus	Japan	SSR
Janpan rape	B. napus	Traditional B. napus	Japan	SSR
Bvonowshi DH	B. napus	Traditional B. napus	Poland	SSR
Bronovski	B. napus	Traditional B. napus	Poland	SSR
Gulliver	B. napus	Traditional B. napus	Sweden	SSR
880101	B. napus	Traditional B. napus		SSR
S01	B. napus	Traditional B. napus	Canada	SSR/ddRAD sequencing
S03	B. napus	Traditional B. napus	Canada	SSR/ddRAD sequencing
Tapidor	B. napus	Traditional B. napus	France	SSR/ddRAD sequencing
Darmor	B. napus	Traditional B. napus	France	SSR/ddRAD sequencing
Ningyou7	B. napus	Traditional B. napus	China	SSR/ddRAD sequencing
Zhongshuang 11	B. napus	Traditional B. napus	China	SSR/ddRAD sequencing
Youyan50	B. napus	Traditional B. napus	China	ddRAD sequencing
Y204A	B. napus	Traditional B. napus	China	ddRAD sequencing
MSL72A	B. napus	Traditional B. napus	China	ddRAD sequencing
ZH3A	B. napus	Traditional B. napus	China	ddRAD sequencing
Huashuang3 (HS3)	B. napus	Original parent of new-type B. napus	China	ddRAD sequencing
CGN03930	B. carinata		Ethiopia	SSR
CGN03932	B. carinata	Original parent of new-type B. napus(Ploy-Cc population)	Ethiopia	SSR
CGN03934	B. carinata	Original parent of new-type B. napus(Ploy-Cc population)	Ethiopia	SSR
CGN03936	B. carinata	Original parent of new-type B. napus(Ploy-Cc population)	Ethiopia	SSR
CGN03937	B. carinata	Original parent of new-type B. napus(Ploy-Cc population)	Ethiopia	SSR
CGN03938	B. carinata	Original parent of new-type B. napus(Ploy-Cc population)	Ethiopia	SSR
CGN03940	B. carinata	Original parent of new-type B. napus(Ploy-Cc population)	Ethiopia	SSR
CGN03950	B. carinata	Original parent of new-type B. napus(Ploy-Cc population)	Ethiopia	SSR
CGN03951	B. carinata	Original parent of new-type B. napus(Ploy-Cc population)	Ethiopia	SSR
CGN03952	B. carinata	Original parent of new-type B. napus(Ploy-Cc population)	Ethiopia	SSR
CGN03953	B. carinata	Original parent of new-type B. napus(Ploy-Cc population)	Ethiopia	SSR
CGN03955	B. carinata	Original parent of new-type B. napus(Ploy-Cc population)	Ethiopia	SSR
CGN03956	B. carinata	Original parent of new-type B. napus(Ploy-Cc population)	Ethiopia	SSR
CGN03958	B. carinata		Ethiopia	SSR
CGN03961	B. carinata	Original parent of new-type B. napus(Ploy-Cc population)	Ethiopia	SSR
CGN03963	B. carinata	Original parent of new-type B. napus(Ploy-Cc population)	Ethiopia	SSR
CGN03965	B. carinata	Original parent of new-type B. napus(Ploy-Cc population)	Ethiopia	SSR
CGN03966	B. carinata	Original parent of new-type B. napus(Ploy-Cc population)	Ethiopia	SSR
CGN03974	B. carinata	Original parent of new-type B. napus(Ploy-Cc population)	Ethiopia	SSR
CGN03975	B. carinata	Original parent of new-type B. napus(Ploy-Cc population)	Ethiopia	SSR
CGN03977	B. carinata	Original parent of new-type B. napus(Ploy-Cc population)	Ethiopia	SSR
CGN03978	B. carinata	Original parent of new-type B. napus(Ploy-Cc population)	Ethiopia	SSR
CGN03983	B. carinata	Original parent of new-type B. napus(Ploy-Cc population)	Ethiopia	SSR
CGN03984	B. carinata	Original parent of new-type B. napus(Ploy-Cc population)	Ethiopia	SSR
CGN03998	B. carinata	Original parent of new-type B. napus(Ploy-Cc population)	Ethiopia	SSR
CGN03999	B. carinata	Original parent of new-type B. napus(Ploy-Cc population)	Ethiopia	SSR
CGN04002	B. carinata	Original parent of new-type B. napus(Ploy-Cc population)	Ethiopia	SSR
CGN04003	B. carinata	Original parent of new-type B. napus(Ploy-Cc population)	Ethiopia	SSR
CGN04004	B. carinata	Original parent of new-type B. napus(Ploy-Ar and Ploy-Cc population)	Ethiopia	SSR
CGN04005	B. carinata	Original parent of new-type B. napus(Ploy-Cc population)	Ethiopia	SSR
CGN04006	B. carinata	Original parent of new-type B. napus(Ploy-Cc population)	Ethiopia	SSR
CGN04009	B. carinata	Original parent of new-type B. napus(Ploy-Cc population)	Ethiopia	SSR
CGN04012	B. carinata	Original parent of new-type B. napus(Ploy-Cc population)	Ethiopia	SSR
CGN04013	B. carinata	Original parent of new-type B. napus(Ploy-Cc population)	Ethiopia	SSR
CGN04014	B. carinata	Original parent of new-type B. napus(Ploy-Cc population)	Ethiopia	SSR
CGN04015	B. carinata	Original parent of new-type B. napus(Ploy-Cc population)	Ethiopia	SSR
CGN04019	B. carinata	Original parent of new-type B. napus(Ploy-Cc population)	Ethiopia	SSR
CGN04020	B. carinata	Original parent of new-type B. napus(Ploy-Cc population)	Ethiopia	SSR
CGN04022	B. carinata	Original parent of new-type B. napus(Ploy-Cc population)	Ethiopia	SSR
CGN04026	B. carinata	Original parent of new-type B. napus(Ploy-Cc population)	Ethiopia	SSR
CGN04028	B. carinata	Original parent of new-type B. napus(Ploy-Cc population)	Ethiopia	SSR
CGN04030	B. carinata	Original parent of new-type B. napus(Ploy-Cc population)	Ethiopia	SSR
CGN04031	B. carinata	Original parent of new-type B. napus(Ploy-Cc population)	Ethiopia	SSR
CGN04034	B. carinata	Original parent of new-type B. napus(Ploy-Cc population)	Ethiopia	SSR
CGN04036	B. carinata	Original parent of new-type B. napus(Ploy-Cc population)	Ethiopia	SSR
CGN04024	B. carinata	Original parent of new-type B. napus(Ploy-Cc population)	Ethiopia	SSR
CGN03985	B. carinata	Original parent of new-type B. napus(Ploy-Cc population)	Ethiopia	SSR
CGN03986	B. carinata	Original parent of new-type B. napus(Ploy-Cc population)	Ethiopia	SSR
CGN03989	B. carinata	Original parent of new-type B. napus(Ploy-Cc population)	Ethiopia	SSR
CGN03992	B. carinata	Original parent of new-type B. napus(Ploy-Cc population)	Ethiopia	SSR
CGN03993	B. carinata	Original parent of new-type B. napus(Ploy-Cc population)	Ethiopia	SSR
CGN03996	B. carinata	Original parent of new-type B. napus(Ploy-Cc population)	Ethiopia	SSR
CGN04021	B. carinata	Original parent of new-type B. napus(Ploy-Cc population)	Ethiopia	SSR
88-216845	B. carinata	Original parent of new-type B. napus(Ploy-Ar and Ploy-Cc population)	Germany	SSR
80-139	B. carinata	Original parent of new-type B. napus(Ploy-Cc population)	Germany	SSR
2001B2	B. rapa	Original parent of new-type B. napus(Ploy-Ar and Ploy-Cc population)	China	SSR
2002B20	B. rapa	Original parent of new-type B. napus(Ploy-Cc population)	China	SSR
AnshuntianYC	B. rapa	Original parent of new-type B. napus(Ploy-Ar population)	China	SSR
B.S.A 86056	B. rapa	Original parent of new-type B. napus(Ploy-Ar population)	-	SSR
BendihuangYC	B. rapa	Original parent of new-type B. napus(Ploy-Ar population)	China	SSR
ChengduhuangYC	B. rapa	Original parent of new-type B. napus(Ploy-Ar population)	China	SSR
Chuan 0901	B. rapa	Original parent of new-type B. napus(Ploy-Ar population)	China	SSR
Chuan 119-3	B. rapa	Original parent of new-type B. napus(Ploy-Ar population)	China	SSR
Chuan 168	B. rapa	Original parent of new-type B. napus(Ploy-Ar population)	China	SSR
Colt	B. rapa	Original parent of new-type B. napus(Ploy-Ar population)	-	SSR
Dafangheibaicai	B. rapa	Original parent of new-type B. napus(Ploy-Ar population)	China	SSR
DawuyangYC	B. rapa	Original parent of new-type B. napus(Ploy-Ar population)	China	SSR
DongkoutianYC	B. rapa	Original parent of new-type B. napus(Ploy-Cc population)	China	SSR
GansudongYC	B. rapa	Original parent of new-type B. napus(Ploy-Ar population)	China	SSR
GaoantianYC	B. rapa	Original parent of new-type B. napus(Ploy-Ar population)	China	SSR
GOLDRUSH	B. rapa	Original parent of new-type B. napus(Ploy-Ar population)	-	SSR
Guangchangheicaizi	B. rapa	Original parent of new-type B. napus(Ploy-Ar population)	China	SSR
GuangfengtuYC	B. rapa	Original parent of new-type B. napus(Ploy-Ar population)	China	SSR
GuanzhongYC	B. rapa	Original parent of new-type B. napus(Ploy-Ar population)	China	SSR
Hetaowen	B. rapa	Original parent of new-type B. napus(Ploy-Ar population)	China	SSR
HORIZON	B. rapa	Original parent of new-type B. napus(Ploy-Ar population)	-	SSR
Huangyanningbozhong	B. rapa	Original parent of new-type B. napus(Ploy-Ar population)	China	SSR
HuangYC	B. rapa	Original parent of new-type B. napus(Ploy-Ar population)	China	SSR
Jianshuiaijiao	B. rapa	Original parent of new-type B. napus(Ploy-Ar population)	China	SSR
KaiyangtianYC	B. rapa	Original parent of new-type B. napus(Ploy-Ar population)	China	SSR
LangdaijinYC	B. rapa	Original parent of new-type B. napus(Ploy-Ar population)	China	SSR
Luzhouxiaocaizi	B. rapa	Original parent of new-type B. napus(Ploy-Ar population)	China	SSR
Neimeng 241	B. rapa	Original parent of new-type B. napus(Ploy-Ar population)	China	SSR
NingqiangYC	B. rapa	Original parent of new-type B. napus(Ploy-Ar population)	China	SSR
NingqiangzhubaYC	B. rapa	Original parent of new-type B. napus(Ploy-Ar population)	China	SSR
PingkantianYC	B. rapa	Original parent of new-type B. napus(Ploy-Ar population)	China	SSR
Pixiancukezi	B. rapa	Original parent of new-type B. napus(Ploy-Ar population)	China	SSR
Rc5007	B. rapa	Original parent of new-type B. napus(Ploy-Ar population)	-	SSR
Rc50a7	B. rapa	Original parent of new-type B. napus(Ploy-Ar population)	-	SSR
Shangbaheyoubaicai	B. rapa	Original parent of new-type B. napus(Ploy-Ar population)	China	SSR
ShanYC	B. rapa	Original parent of new-type B. napus(Ploy-Ar population)	China	SSR
Shennongjiashucai	B. rapa	Original parent of new-type B. napus(Ploy-Ar population)	China	SSR
ShiqianbaiYC	B. rapa	Original parent of new-type B. napus(Ploy-Ar and Ploy-Cc population)	China	SSR
Sichuan 501	B. rapa	Original parent of new-type B. napus(Ploy-Ar population)	China	SSR
TianmendayeYC	B. rapa	Original parent of new-type B. napus(Ploy-Ar and Ploy-Cc population)	China	SSR
TianmenhongganYC	B. rapa	Original parent of new-type B. napus(Ploy-Ar population)	China	SSR
TianmenYC	B. rapa	Original parent of new-type B. napus(Ploy-Ar population)	China	SSR
Tn89190	B. rapa	Original parent of new-type B. napus(Ploy-Ar population)	-	SSR
TongshanYC	B. rapa	Original parent of new-type B. napus(Ploy-Ar population)	China	SSR
Va0030	B. rapa	Original parent of new-type B. napus(Ploy-Ar population)	-	SSR
Wanyou 4	B. rapa	Original parent of new-type B. napus(Ploy-Ar population)	China	SSR
WugangYC	B. rapa	Original parent of new-type B. napus(Ploy-Ar population)	China	SSR
Wun712	B. rapa	Original parent of new-type B. napus(Ploy-Ar population)	-	SSR
Wuxianzhicaizi	B. rapa	Original parent of new-type B. napus(Ploy-Ar population)	China	SSR
XinghuaYC	B. rapa	Original parent of new-type B. napus(Ploy-Cc population)	China	SSR
XinyangdayeYC	B. rapa	Original parent of new-type B. napus(Ploy-Ar population)	China	SSR
Xiezuo 2	B. rapa	Original parent of new-type B. napus(Ploy-Ar population)	China	SSR
YeYC	B. rapa	Original parent of new-type B. napus(Ploy-Ar population)	China	SSR
Zhenxiongda YC	B. rapa	Original parent of new-type B. napus(Ploy-Ar population)	China	SSR
ZhenyuanYC	B. rapa	Original parent of new-type B. napus(Ploy-Ar population)	China	SSR
