# Supplementary material for: Reconstituting the genome of a young allopolyploid crop, Brassica napus, with its related species
Source: Plant Biotechnol J. 2019 Jan 7;17(6):1106–18. doi: 10.1111/pbi.13041 (PMC6523605; doi:10.1111/pbi.13041)
Supplement: Supplementary file 6 — Table S2 SSR primers and Indel primers used to genotype the 486 accessions. [file PBI-17-1106-s002.xlsx]

## Sheet: Sheet1
Table S2 SSR primers and Indel primers used to genotype the 486 accessions
Marker name	Ma_fprimer	Ma_rprimer	Position in genetic map			Loci code	Chr	Genome	Total																	RS lines											B. napus											B. rapa
			Gentetic map	LG	Position				Allele number	Alleles																Alleles											Chr	Position	Alleles									Chr	Position
niab113	CAAAAAGTTGCGGTCAATCT	CCTCCAAAGCTCAATCACTG	BnaTN DH population	A01	86.112	niab113_1	A01	An/Ar	3	0	a	b														0	a	b									A01_random	59386	0	a	b							A01	432114
						niab113_2	A01/B1	An/Ar/Bc	4	0	a	b	c													0	a	b	c								A01_random	59386	0	a	b							A01	432114
						niab113_3	C01	Cn/Cc	3	0	a	b														0	a	b									C01	324362	0	a	b
						niab113_4	C04	Cn/Cc	7	0	a	b	c	d	e	f										0	a	b	c	d	e	f							0
CB10081	GGCTTTAGCACTGTGATCCT	TTGGGAGAGAAAACTATACG	BnaTN DH population	A01	87.301	CB10081	C01	Cn/Cc	1	a																a											C01	281185	a
HBr003	CACCGTCGAGATTTGTCCTTAT	ATATCCTCTACCTTTGCACCCA	BnaTN DH population	A01	83.964	HBr003_1	C01	Cn/Cc	2	0	a															0	a										C01	510464	0	a
						HBr003_2	A01	An/Ar	4	0	a	b	c													0	b	c									A01	91089	0	b	c							A01	590102
						HBr003_3	A01	An/Ar	2	0	a															0	a										A01	91089	0	a								A01	590102
sN11641	TGGTTGGTGCAGACTTACGA	TTTCCCGAATCCTCAGATTG	BnaTN DH population	A01	84.934	sN11641	A01	An/Ar	5	0	a	b	c	d												0	a	b	c	d							A01	409	0	b	c	d						A01	473385
Ol13E08	TTCGCAACTCCTCCTAGAATC	AAGGTCTCACCACCGGAGTC	BnaTN DH population	A02	30.793	Ol13E08	C02	Cc	2	0	a
CB10355	GACGGATTGAGTCGGATA	CCTGCTAGGAAACAGGGT	BnaTN DH population	A02	0	CB10355	A02	An/Ar	5	0	a	b	c	d												0	a	b	c	d							A02	2842680	0	b	c	d						A02	5404582
BRMS-228	GTGGGGAGAAGAGAGAATTCAAA	AGCTAGCTTTCAAATCAAAACGAAT	BnaTN DH population	A02	11.478	BRMS-228_1	A02	An/Ar	4	0	a	b	c													0	a	b	c								A02	24793737	0	a	b	c						A02	28517774
						BRMS-228_2	B1	Bc	2	a	b															a	b
CB10416	GCTGTTGCTGTAGGTTTGA	GAGCCAGCGTTGATAAGA	BnaTN DH population	A02	27.823	CB10416_1	A02/B2	An/Ar	2	0	a															0	a										A02	12483023	0	a								A02	25866940
						CB10416_2	C02	Cn/Cc	3	0	a	b														0	a	b									C02	41163699	0
						CB10416_3	A02	An/Ar/Bc	3	0	a	b														0	a	b									A02	12483023	0	a	b							A02	25866940
						CB10416_4	A02	An/Ar	3	0	a	b														0	a	b									A02	12483023	0	a	b							A02	25866940
						CB10416_5	A05	An/Ar	3	0	a	b														0	a	b									A05	7605938	a	b								A05	12859039
HBr028	TAGGCCCCTCTTAAATGTCTAGG	CGGCTGCAATAGAATGAAGTATG	BnaTN DH population	A02	81.959	HBr028	A02	An/Ar	12	0	a	b	c	d	e	f	g	h	i	j	k					0	a	b	c	d	e						A02	2202002	0	a	b	c	d					A02	4696542
CB10271	TCCTGACAGGCTGACACT	GGATTCAGAAAGCCAACC	BnaTN DH population	A03	45.834	CB10271_1	C03	Cn/Cc/Ar	3	0	a	b														0	a	b									C03	5771145	0	a	b
						CB10271_2	A03	An/Ar	3	0	a	b														0	b										A03	4246847	0	a	b							A03	5391192
CB10427	TCCCAACAAAAGAGTCCA	CAGCGAACCGAGTCTAAA	BnaTN DH population	A03	54.056	CB10427_1	A03	An/Ar	2	a	b															a	b										A03	7490524	a									A03	9350924
						CB10427_2	C03	Cn/Cc	5	0	a	b	c	d												0	a	b	d								C03	10032669	0	a	b	c	d
CNU002	CAAATGCAGCAGCGATTAAA	CGGGGGTTGCAGAAAGATA	BnaTN DH population	A03	83.965	CNU002	A03	An/Ar	5	0	a	b	c	d												0	a	c									A03	16139843	c	d								A03	19383439
CNU098	TGCGACCCAAGTAGGTGAAAC	TGTCTCTCGCTCATTCATCCAA	BnaTN DH population	A03	68.152	CNU098	C03	Cn/Cc	3	0	a	b														a	b										C03	19948577	0	a	b
CNU270	TCGATGATTAGTTTAGTTATTTCACG	CCTCAAACCAAGGAAGATTTCA	BnaTN DH population	A03	82.585	CNU270_1	C03	Cn/Cc	3	0	a	b														0	a	b									C03	23235206	0	a	b
						CNU270_2	A03	An/Ar	9	0	a	b	c	d	e	f	g	h								0	a	b	c	d	e	f	g	h			A03	15863425	0	b	d	e	f					A03	19104130
bac-8	GGTGCCAACTCATTTCTCAAG	CTGATCTTCATCATCTCGAAGG	BnaTN DH population	A03	44.188	bac-8_1	A03/B3	An/Ar/Bc	3	0	a	b														0	a	b									A03	6786832	0	a	b							A03	5078888
						bac-8_2	A03	An/Ar	4	0	a	b	c													0	a	c									A03	6786832	0									A03	5078888
						bac-8_3	A03	An/Ar	3	0	a	b														0	a	b									A03	6786832	0	a	b							A03	5078888
						bac-8_4	C03	Cn/Cc	4	0	a	b	c													0	a	b	c								C03	5454918	a	b	c
MR123	CGTTTATTTGCTTCGTCTG	AAAAATAGCCAAAAACCCTAC	BnaTN DH population	A03	46.209	MR123_1	A03	An/Ar	7	0	a	b	c	d	e	f										b	c	d	f								A03	5125246	0	b	c	d	f					A03	6482013
						MR123_2	C03	Cn/Cc	2	0	a															0	a										C03	6851249	0	a
CNU246	AAAGCCATCCATCCATCAAGC	GATGCAACATTTGACTGTGTTAGAGC	BnaTN DH population	A04	44.089	CNU246_1	A04	An/Ar	2	0	a															0	a										A04	13166026	0	a								A04	15613299
						CNU246_2	C04	Cn/Cc	4	0	a	b	c													0	a	b	c								C04	40306308	a
						CNU246_3	A04	An/Ar	5	0	a	b	c	d												0	a	b	c	d							A04	13166026	0	b								A04	15613299
sN3514f	CTAAGAAGGAACCGGGAAGG	AACCGGAATCAGAACACACA	BnaTN DH population	A04	70.96	sN3514f	C02	Cn/Cc	3	0	a	b														0	a	b									C02	18397910	0	a	b
CB10487	ATCCGAGGTTAGGTTTGG	TCCTTGCTCACCCTTGTA	BnaTN DH population	A05	112.673	CB10487_1	C03/A03	Cn/Cc/Ar	4	0	a	b	c													0	a	b	c								C03	3760852	0	a	b							A03	3606257
						CB10487_2	A05	An/Ar	3	0	a	b														0	b										A05	22117919	0	b								A05	35583443
Na10B08	AGAGAAAAACACTTCCCGCC	GTGAGCTTTGCGAAACACG	BnaTN DH population	A05	57.479	Na10B08	A05/A01	An/Ar	6	0	a	b	c	d	e											0	a	b	c	d	e						A05	14998000	0	a	b	c						A01	21316323
bac-26	CCCGTGCGTGAGCTTATC	TGGACAATGATTTGCATGAAG	BnaTN DH population	A05	54.977	bac-26	A05	An/Ar	10	0	a	b	c	d	e	f	g	h	i							0	b	c	d	e	f	g	h	i			Ann_random	38674346	0	b	c	d	e	f	g	h	i	A05	17560166
sR9477	CAGCTGGTTATCCTCGGTTT	CCTCAGGTGGACAGAGAAGC	BnaTN DH population	A05	86.974	sR9477	A05	An/Ar	6	0	a	b	c	d	e											0	a	b	c	d	e						A05_random	2886480	0	c	d	e						A05	33320920
bac-28	GAGAAGTATCTATGGCGCTTGAG	AATGAACGAGATGAGCGAGAG	BnaTN DH population	A06	21.527	bac-28	A06/B6	An/Ar/Bc	4	0	a	b	c													0	a	b	c								A06_random	63434	a	b	c							A06	14638758
bac-33	GGCGGAAGAAGAGAAGCTG	ATCTGACGGAAAAGGAATCG	BnaTN DH population	A06	18.087	bac-33	A06	An/Ar	3	0	a	b														0	a	b									A06	1781852	0	a	b							A06	14506595
CB10143	CATGGGAGGCTGTCTAAA	TTGCACCCATACGTTTTC	BnaTN DH population	A06	25.409	CB10143_1	A06	An/Ar	6	0	a	b	c	d	e											0	a	b	c	d	e						A06	2250722	0	a	b	c	d	e				A06	14365554
						CB10143_2	A06	An/Ar	2	0	a															0	a										A06	2250722	0									A06	7118166
CB10330	AGGCGAGTTTACGAGGAT	ACCTGCACCAGTCATTTG	BnaTN DH population	A06	128.799	CB10330	A06/B8	An/Ar/Bc	2	0	a															0	a										A06	24325679	0	a								A06	39657243
CB10211	CAGCAGAGATCGATGGAG	ATAGAAGGCTGCCCCTC	BnaTN DH population	A07	0	CB10211_1	C06	Cn/Cc	2	0	a															0	a										C06	5971586	0	a
						CB10211_2	A07	An/Ar	3	0	a	b														0	a	b									A07	23343733	0	a	b							A07	29048808
CNU167	CGAGTTTGGACCCTCGATATG	AGCCCAAGGTTTACGGTGGT	BnaTN DH population	A07	35.769	CNU167_1	B7	Bc	1	a
						CNU167_2	A07	An/Ar	9	0	a	b	c	d	e	f	g	h								0	a	b	c								A07	17510094	0	a	b	c	f	g	h			A07	21941944
BRAS023	CCATTGCAAATCCCTTTACTC	AGATGGAATGCGATCAAAGA	BnaTN DH population	A07	78.017	BRAS023_1	C07	Cn/Cc	3	0	a	b														0	a	b									C07	19916085	0	a
						BRAS023_2	A07	An/Ar	3	0	a	b														0	a	b									A07	10113684	0	a	b							A07	12972998
sR0282R	AGGAAGCCCAACAGGACTTT	AATTCGATTCTCCATCGTGC	BnaTN DH population	A07	88.02	sR0282R	A07	An/Ar	6	0	a	b	c	d	e											0	a	b	c	d	e						A07	1641514	0	a	b	c	d	e				A07	2012506
BRMS-088	TATCGGTACTGATTCGCTCTTCAAC	ATCGGTTGTTATTTGAGAGCAGATT	BnaTN DH population	A08	64.755	BRMS-088_1	A08	An/Ar	7	0	a	b	c	d	e	f										0	c	e									A08	10000000	0	a								A08	15339167
						BRMS-088_2	A08	An/Ar	7	0	a	b	c	d	e	f										0	a	b	c	d	e						A08	10000000	0	a	b	c	d	f				A08	15339167
						BRMS-088_3	A09	An/Ar	3	0	a	b														0	a	b									A09	920233	0	a	b							A09	1495881
CNU090	GCAAAGATCGGCGAAGAAGA	TGCAGACACATTCGAACAAACA	BnaTN DH population	A08	67.293	CNU090_1	A08	An/Ar	3	0	a	b														0	a	b									A08	18152941	0	a	b							A08	10606143
						CNU090_2	A08	An/Ar	4	0	a	b	c													0	a	b	c								A08	18152941	0	a	c							A08	10606143
						CNU090_3	C08	Cn/Cc	1	a																a											C08	14224810	a
HBr017	TAGGCACATTGATTACCGACTT	CCATAGCACACGTTAAAACAGA	BnaTN DH population	A08	25.302	HBr017_1	A08	An/Ar	4	0	a	b	c													0	a	b	c								A08	16679497	0	a	b	c						A08	24748709
						HBr017_2	C08	Cc	3	0	a	b
sR7178	CTGATGAGGTGACGCAGTGT	GGCTTGAGTAAAGCGACCTG	BnaTN DH population	A08	65.67	sR7178_1	C08	Cn/Cc	3	0	a	b														0	a	b									C08	16222682	0	a	b
						sR7178_2	A01/B1	An/Ar/Bc	7	0	a	b	c	d	e	f										0	b	c	d	e							A01	9554213	0	b	d							A01	12847268
						sR7178_3	A08	An/Ar	4	0	a	b	c													0	a	b	c								A08	8032987	0	a	b	c						A08	12136975
sS1702	CAGATGAGACAACACAGGAAACA	ACTCAATACGTTTTTCGCGG	BnaTN DH population	A08	65.099	sS1702	A08	An/Ar	9	0	a	b	c	d	f	g	h	i								0	a	b	c	d	f	g	i				A08	9352025	0	a	b	c	d	g	h	i		A08	14141201
CNU296	TCTCGTCGCTCTGAATTGTG	TTGTGAAATCAAAGCAAAAAGG	BnaTN DH population	A09	95.317	CNU296_1	A09	An/Ar	7	0	a	b	c	d	e	f										0	a	b	c	d	e	f					A09	27128312	0	a	b	c	d	e	f			A09	45202424
						CNU296_2	B6	Bc	3	0	a	b
niab047	TTTTTCCTGACGGCCTTAAA	TCGAACCCAACGTAAAGTCC	BnaTN DH population	A09	71.059	niab047_1	A09	An/Ar	5	0	a	b	c	d												0	a	b									A09	21765871	0	b	d							A09	37787488
						niab047_2	A08	An/Ar	3	0	a	b														0	a	b											0	a	b							A08	14468175
CB10022	AACAACCAAACATAGTCCC	GTTGACTTTGACCTTGACTT	BnaTN DH population	A09	68.738	CB10022_1	C06	Cn/Cc/Ar	3	0	a	b														0	a	b									C06	20297148	0	a	b
						CB10022_2	A06	An/Ar	2	0	a															0	a										A06	14324845	0	a								A06	26218426
						CB10022_3	A09	An/Ar	4	0	a	b	c													0	a	b	c								A09	16295085	0	a	b	c						A09	22516695
Na10A08	CATGGTTAAAACAATGGCCC	CAAGAAACACCATCATTTCTCA	BnaTN DH population	A09	69.728	Na10A08_1	C05	Cn/Cc	5	0	a	b	c	d												0	a	b	c	d							C05	18813755	0	b	c	d
						Na10A08_2	A09	An/Ar	7	0	a	b	c	d	e	f										0	a	b	c	d	e	f					A09	17178099	a	b	d	e						A09	32382375
niab015	GCTGGTTCCAGCTAATGGTTAC	TGAATTTATGAGATTCGGATTGG	BnaTN DH population	A10	70.243	niab015	A10	An/Ar	4	0	a	b	c													0	a	b	c								A10	2703015	0	a	b							A10	2967335
niab123	GGATCTAGAAACCCCTTCACA	ATCTTGTGTCGGGCAGATAA	BnaTN DH population	A10	53.009	niab123_1	A10	An/Ar	3	0	a	b														0	a	b									A10	12612090	0	a	b							A10	12894534
						niab123_2	A10	An/Ar	4	0	a	b	c													0	a	b	c								A10	12612090	0	a	b	c						A10	12894534
RA2E03	AGGTAGGCCCATCTCTCTCC	CCAAAACTTGCTCAAAACCC	BnaTN DH population	A10	61.602	RA2E03_1	A10	An/Ar	2	0	a															0	a										A10	10776426	0	a								A10	10672925
						RA2E03_2	C08	Cn/Cc	4	0	a	b	c													0	a	b									Cnn_random	21916960	a	c
						RA2E03_3	A10	An/Ar	2	0	a															0	a										A10	10776426	0	a								A10	10672925
						RA2E03_4	A10/B8	An/Ar/Bc	2	0	a															0	a										A0/B	10776426	0	a								A10	10672925
Ind10-12	AGAAGGCACCACGTGACTGT	AAGCCTACGGAGTTGGTAAATG	Guo et al., 2012	A10		Ind10-12	A10	An/Ar	4	0	a	b	c													0	a	b	c								A10	14408032	0	b								A10	15021837
Ind10-08	AGAAGGCACCACGTGACTGT	AAGCCTACGGAGTTGGTAAATG	Guo et al., 2012	A10		Ind10-08	A10	An/Ar	2	0	a															0	a										A10	14419555	0	a								A10	15021858
sN8474	CTCCTGGGGAGGATCCTAAG	GAAGGGAAAGGTGCAATCAA	BnaTN DH population	A10	38.078	sN8474_1	A10	An/Ar	7	0	a	b	c	d	e	f										0	a	b	c								A10	14837253	b	c	d	f						A10	15509892
						sN8474_2	A10/B8	An/Ar/Bc	2	0	a															0	a										A10	14837253	0	a								A10	15509892
sN8502	CTTACCGATGGATCACCCAC	TCCGCAAGAAATCAACAACA	BnaTN DH population	A10	43.132	sN8502	A10	An/Ar	6	0	a	b	c	d	e											0	a	b	c	d							A10_random	1936423	0	b	c	d						A10	14386444
Ss2066	AATTAAGGGACCACGCAACA	CCAGAACCCTCTTGATTCACTT	BnaTN DH population	A10	58.028	Ss2066_1	C09	Cn/Cc	2	0	a															0	a										C09	40546601	0	a
						Ss2066_2	A10	An/Ar	5	0	a	b	c	d												0	a	b	c	d							A10	11705450	0	a	b	c	d					A10	11779756
niab034	GTGCAAGTCAGTGCCAAAGA	CTCGGTGGTTGAGTGAAGGT	BnaTN DH population	A10	75.915	niab034	A10	An/Ar	6	0	a	b	c	d	e											0	a	b	e								A10	791321	0	a								A10	897594
CB10587	TTGTGTTTTGCCTTCTGA	TTTGCGCACAAACAATAA	BcYW DH population	C01	19.393	CB10587_1	C01	Cn/Cc	6	0	a	b	c	d	f											0	a	b	c	d	f						C01	8587352	0	a	b	c	d
						CB10587_2	C03	Cn/Cc	11	0	a	b	c	d	e	f	g	h	i	j						0	a	b	c	d	e	f	g	h	i	j	C03	50984256	0	a	c	d	e
Na10H06	AGAATGAGACCCAGAAACCG	GCCACACTCTCTCTTACTAGGGC	BcYW DH population	C01	76.105	Na10H06_1	C01	Cn/Cc	3	0	a	b														0	a	b									C01	33270514	0	a	b
						Na10H06_2	A01	An/Ar	2	0	a															0	a										A01	18689908	0	a								A01	27525987
CB10369	CATTCACAGGACCAGAGC	CAAAGCCAAGACAACCAT	BnaTN DH population	C01	47.73	CB10369	C01	Cn/Cc	4	0	a	b	c													0	a	b	c								C01	36295873	0	a	b	c
BnGMS345	TGGCTAATCAAATGACAAAG	GAACGGATAACCGTCTAATG	BcYW DH population	C02	50.645	BnGMS345	C02	Cn/Cc	4	0	a	b	c													0	a	b	c								C02	27831287	0	b	c
Ol12B03	CGACGAGGACAGAAGACAAG	AGAGAGCCATGAGAAGCACC	BnaTN DH population	C02	53.689	Ol12B03_1	A02	An/Ar	2	0	a															0	a										A02	22157453	0	a								A02	26488442
						Ol12B03_2	A05/B6	An/Ar/Bc	2	0	a															0	a										A05	17473582	0	a								A05	21908507
						Ol12B03_3	C02	Cn/Cc/Ar	3	0	a	b														0	a	b									C02	41952290	0	a	b
SA12	TGAGCACTCGTCTCCTCAGA	AGCCAAACAACCTCCAAAGA	BcYW DH population	C02	80.531	SA12	C02/A05	Cn/Cc/Ar	8	0	a	b	c	d	e	f	g									0	a	b	c	d	e	f	g				C02	32268373	0	a	b	d	e	f	g			A05	17291565
sORA43	GCGCGTGTGGGATCAGAA	CTTCTCCACCGTCGATCG	BnaTN DH population	C02	53.953	sORA43_1	A02/B6	An/Ar/Bc	4	0	a	b	c													0	a	b	c								A02	22676949	a	b	c							A02	26488497
						sORA43_2	C02	Cn/Cc	3	0	a	b														0	a	b									C02	41952345	0	a	b
BRMS-218	CCAAATATGTTTTCGTAAAGAAGGA	CTCCATTACTAAACAGTTTCCCATC	BnaTN DH population	C03	2.222	BRMS-218_1	A03	An/Ar	2	0	a															0	a										A03	547859	0	a								A03	693051
						BRMS-218_2	C03	Cn/Cc	2	0	a															0	a										C03	690502	0	a
cnu208	AGAGCGAGCTGCAAGAAAGC	CATTGCCGAACCTCACTTCC	BcYW DH population	C03	45.391	cnu208	C05	Cn/Cc	3	0	a	b														0	a	b									C05	16538144	0	a	b
CB10403	CCACACATGAACCCTGTT	AGGACCAAGATTGGAAGC	BcYW DH population	C03	80.758	CB10403_1	A03/B2	An/Ar/Bc	3	0	a	b														0	a	b									A03	16330551	a	b								A03	19599045
						CB10403_2	C03	Cn/Cc	5	0	a	b	c	d												0	a	b									C03	23982597	a	b
Ol10B04	ATCTTCCTCCACGTTCATGC	CGAATCTTGAAGTTCTGACCC	BcYW DH population	C03	123.2	Ol10B04	C03	Cn/Cc	5	0	a	b	c	d												0	a	b	c	d							C03	11174647	b	c	d
MR140	CCCATATTCTAATCGTTCCA	TTCACTCATTCTTTGCTCATT	BnaTN DH population	C04	63.396	MR140	C04	Cn/Cc	6	0	a	b	c	d	e											0	a	b	c	d	e						Cnn_random	57210074	0	c	d	e
BRAS063	GACGCTCATTTCACTTC	TCCTAACTAACATCATTTTGC	BcYW DH population	C04	122.062	BRAS063_1	C04/A05	Cn/Cc/Ar	3	0	a	b														0	a	b									C04	4698246	a	b								A05	7439755
						BRAS063_2	A04	An/Ar	3	0	a	b														0	a	b									A04	16820668	0	a	b							A04	20503975
						BRAS063_3	A04/B4	An/Ar/Bc	2	0	a															0	a										A04	16820668	0
Na10D11	GAGACATAGATGAGTGAATCTGGC	CATTAGTTGTGGACGGTCGG	BcYW DH population	C05	76.745	Na10D11_1	C05	Cn/Cc	4	0	a	b	c													0	a	b	c								C05	24452834	0	b	c
						Na10D11_2	C09	Cn/Cc	3	0	a	b														0	a	b									C09	20814412	0	a	b
Ol10B02	CACGAACGCGAGAGAGAGAG	TGCATAAGCTCGAAGAGACG	BnaTN DH population	C05	25.736	Ol10B02	C05	Cn/Cc	5	0	a	b	c	d												0	a	b	c	d							C05	2781425	0	a	b	c	d
RA2F11	TGAAACTAGGGTTTCCAGCC	CTTCACCATGGTTTTGTCCC	BnaTN DH population	C05	65.723	RA2F11_1	A04/B4	An/Bc	3	0	a	b														0	a	b									A04	6970341	0
						RA2F11_2	A04	An/Ar	16	0	a	b	c	d	e	f	g	h	i	j	k	l	m	n	o	0	l	o									A04	6970341	0									A04	15992493
						RA2F11_3	C05	Cn/Cc	3	0	a	b														0	a	b									C05	14011306	0	a
						RA2F11_4	A04	Ar	2	0	a																																					A04	8689305
sORH13	CCTGATGTTTTGGTTGTGTCA	TCACTGTGTTTACTTGCGCC	BnaTN DH population	C05	20.238	sORH13_1	A10	An/Ar	2	0	a															0	a										A10	2289892	0	a								A10	2676090
						sORH13_2	C05	Cn/Cc	4	0	a	b	c													0	a	b	c								C05	2248362	0	a	b	c
sS2129	GAGACATAGATGAGTGAATCTGGC	GTGGCCCATTAGTTGTGGAC	BnaTN DH population	C05	71.248	sS2129	C05	Cn/Cc	2	a	b															a	b										C05	24452834	a	b
sS2131	TTGCTTCCAGAGATCTGGTTC	TGCGACTACTAAATTGTCGTGTT	BnaTN DH population	C05	71.417	sS2131_1	C05	Cn/Cc	8	0	a	b	c	d	e	f	g									0	a	b	c	d	e	f	g				C05	25701039	0	a	b	c	d	e	f	g
						sS2131_2	C05	Cn/Cc	4	0	a	b	c													0	a	b	c								C05	25701039	0	a
BnGMS323	TTGCTAATATGGCCTTCAAT	AGCTTTGCTTTCAAATCTGT	BcYW DH population	C06	16.269	BnGMS323_1	C06	Cn/Cc	3	0	a	b														0	a										C06_random	3239967	0
						BnGMS323_2	A07/B6	An/Ar/Bc	3	0	a	b														0	a	b									Cnn_random	54656740	0	a	b							A07	26719879
CB10439	ACCTCGAAGGGTATCTGC	CGTGCAATTTCAACAACA	BcYW DH population	C06	59.702	CB10439_1	A07	An/Ar	4	0	a	b	c													0	a	b	c								A07_random	1363310	0	a	b	c						A07	18520244
						CB10439_2	C06	Cn/Cc	3	0	a	b														0	a	b									C06	19276809	b
CB10234	TCTGTTGTTTCTCTCGCC	CTGATGGACTAGGACCCC	BcYW DH population	C06	71.07	CB10234_1	C06	Cn/Cc	7	0	a	b	c	d	e	f										0	a	b	c	d	e	f					C06	13138592	0	e	f
						CB10234_2	A06	An/Ar	6	0	a	b	c	d	e											0	a	b	c	d	e						A06	22275590	0	a	b	c						A06	25806301
CB10010	TTATCTTTGAATGAGCATCT	ACCCTGTTCCTTCTACTAT	BnaTN DH population	C06	61.973	CB10010_1	A07	An/Ar	2	0	a															0	a										A07	5218547	0	a								A05	633034
						CB10010_2	C06	Cn/Cc	3	0	a	b														0	a	b									C06	20481835	0	a	b
						CB10010_3	C06	Cn/Cc	2	0	a															0	a										C06	20481835	0	a
BRAS019	CTCAAGACAAACGACCAGTAA	GAGAAGAAATCGCCAAGA	BnaTN DH population	C07	6.565	BRAS019_1	A07/B6	An/Bc	3	0	a	b														a	a	b									A07	6199297	0
						BRAS019_2	C07	Cn/Cc	6	0	a	b	c	d	e											0	a	b	c	d	e						C07	12000000	0	a	b	c	d	e
BnGMS392	ATGACAAAGGCCTTCAATAA	AAAGAGCGATTGGAACACT	BcYW DH population	C07	6.708	BnGMS392_1	A03	An/Ar	4	0	a	b	c													0	a	b									A03	27877487	0	a	b							A03	34293717
						BnGMS392_2	C07	Cn/Cc	3	0	a	b														0	a	b									C07	43526059	0	a	b
CB10413	CTTAGCACAACCACTCGG	GGTGATGAAGATGACGATG	BcYW DH population	C07	10.106	CB10413	A03	An/Ar	3	0	a	b														0	a	b									A03	16330422	0	a	b							A03	31793369
cnu371	TTTTTGGGTTTCTTCTCAAAATGC	ACTCCAGCGAATTTGGCTTT	BcYW DH population	C07	38.556	cnu371	A03/B3	An/Ar/Bc	8	0	a	b	c	d	e	f	g									0	a	b	c	d	e	f	g				A03	20765225	0	b	e	f	g					A03	25051623
CNU400	CGAGTTTTTGTGTGTACGTATAGTAAT	CCAAAGTGCGTAAAGGAAGG	BnaTN DH population	C07	34.287	CNU400_1	C07/A?	Cn/Cc/Ar	2	0	a															0	a										C07_random	1632952	0	a
						CNU400_2	A06	An/Ar	3	0	a	b														0	a										A06	21699631	0	a								A06	35646059
						CNU400_3	A06	An/Ar	8	0	a	b	c	d	e	f	g									0	a	b	d	e	f						A06	21699631	0	d	e	f						A06	35646059
CB10028	CTGCACATTTGAAATTGGTC	AAATCAACGCTTACCCACT	BcYW DH population	C08	80.419	CB10028	C08	Cn/Cc	8	0	a	b	c	d	e	f	g									0	a	b	c	d	e	g					C08	36351657	0	a	b	c	d	e	g
BnGMS148	GCCCAAGAGAGACACAATAG	GATTGGGTGAGAGAGAGTGA	BcYW DH population	C08	89.933	BnGMS148_1	A09/B8	An/Ar/Bc	2	0	a															0	a										A09	30394606	0	a								A09	54426395
						BnGMS148_2	A09	An/Ar	3	0	a	b														0	a	b									A09	30394606	0	a	b							A09	54426395
						BnGMS148_3	A09	An/Ar	3	0	a	b														0	a	b									A09	30394606	0	a	b							A09	54426395
SA69	TCCAACTTTGATATACATGTCCAC	GGGATCAAACTTAGTTACCTT	BcYW DH population	C08	10.013	SA69	C08	Cn/Cc	3	0	a	b														0	a	b									Cnn_random	16298064	0	a
HBr088	TGCCAACAAATCAAGGATGC	CCGAAGTTCACTTGTTATTCCAAC	BnaTN DH population	C09	47.67	HBr088_1	C09	Cn/Cc	4	0	a	b	c													0	a	b	c								C09	7016829	0	b	c
						HBr088_2	A09	An/Ar	3	0	a	b														0	a	b									A09	13365131	0	a	b							A09	7761682
						HBr088_3	A09	An/Ar	5	0	a	b	c	d												0	a	b	c	d							A09	13365131	0	a								A09	7761682
CB10288	GCAATGCATATCGACCTT	AACCGCGCTATCAAGAAT	BnaTN DH population	C09	84.112	CB10288	C09	Cn/Cc	6	0	a	b	c	d	e											0	a	b	c	d	e						C09	39390316	0	a	b	c
Na12G04	CGAATTGAAGGATGAGTTTGG	CACATGTTTTATCATTCACAAGTCC	BnaTN DH population	C09	77.14	Na12G04	C09	Cn/Cc	1	a																a											C09	33511666	a
Alleles with red colour represents alleles only detected in founder species B. rapa
Alleles with blue colour represents alleles only detected in founder species B. carinata
Alleles with black colour represents alleles only detected in founder species B. napus
Alleles with orange colour represents alleles only detected in new-type B. napus
Alleles with grey colour represents alleles detected in at least two founder species
[truncated: 15 more columns]
