# Supplementary material for: Reconstituting the genome of a young allopolyploid crop, Brassica napus, with its related species
Source: Plant Biotechnol J. 2019 Jan 7;17(6):1106–18. doi: 10.1111/pbi.13041 (PMC6523605; doi:10.1111/pbi.13041)
Supplement: Supplementary file 7 — Table S3 B genomic signals identified in the new‐type B. napus DH lines revealed by SNP/Indel markers through genotyping by sequencing. [file PBI-17-1106-s003.xlsx]

## Sheet: Sheet1
Table S3 B Genomic signals identified in the new-type B. napus DH lines revealed by SNP/Indel markers through genotyping by sequencing
Code	Chromosome	Marker position	Frequency (%) of the region detected in the 51 DH lines
1	B1	3810068	65.4
		3810089
		3810090
		3810094
		3810113
		3810148
2	B1	3810562	5.8
		3810569
		3810703
3	B1	3810842	3.8
		3810927
		3810952
		3810958
		3810960
		3810968
4	B1	3811144	1.9
		3811151
		3811152
		3811164
		3811167
5	B1	4652015	5.8
		4652557
		4652567
6	B1	10121609	1.9
		10121611
7	B1	11589197	1.9
		11589216
8	B1	12772323	1.9
		12772330
9	B1	13438084	1.9
		13438088
		13438149
10	B1	14003041	1.9
11	B1	17348879	1.9
		17349401
12	B1	20322097	19.2
		20322113
13	B1	27263652	1.9
14	B1	28623942	3.8
15	B2	1172440	1.9
		1172529
16	B2	3427457	1.9
		3427483
17	B2	5964030	3.8
		5964033
		5964044
		5964045
18	B2	5964134	1.9
		5964140
		5964171
		5964174
19	B2	12411679	9.6
		12411680
20	B2	12413170	1.9
		12413179
21	B2	14813710	1.9
		14813716
		14813751
		14813781
		14813786
22	B2	17739375	1.9
23	B2	19024158	3.8
		19024176
		19024188
		19024223
		19024308
		19024311
		19024320
		19024332
		19024333
		19024357
		19024372
24	B2	19758283	1.9
		19758379
		19758405
		19758411
		19758480
		19758487
25	B2	20153170	28.8
		20153187
		20153225
		20153238
		20153249
26	B2	22428859	3.8
27	B2	23738449	1.9
		23738531
28	B2	26974653	1.9
		26974668
29	B2	27683490	1.9
		27683492
		27683543
		27683552
30	B2	29903412	23.1
31	B2	31712040	33.3
		31712214
		31712260
32	B2	31805248	3.8
33	B2	33028966	1.9
		33029013
34	B2	33904448	1.9
		33904625
35	B2	36046287	1.9
36	B2	39110286	1.9
		39110296
		39110297
37	B2	39110460	1.9
		39110530
		39110536
		39110559
		39110566
		39110567
		39110579
38	B2	40074401	36.5
		40074410
		40074411
		40074448
		40074473
39	B2	42095670	1.9
		42095676
40	B3	54528	1.9
		54595
		54608
		54622
41	B3	105673	5.8
42	B3	4862447	1.9
43	B3	6664245	1.9
44	B3	7062278	32.7
		7062279
		7062322
		7062335
		7062369
		7062372
45	B3	8229507	2.5
		8233619
		8233828
46	B3	9025370	3.8
47	B3	9025583	5.8
48	B3	12395341	1.9
		12395387
		12395392
49	B3	16494590	3.8
		16494624
50	B3	16494760	1.9
51	B3	16778495	1.9
52	B3	21994604	11.5
53	B3	21995386	1.9
		21995394
		21995455
54	B3	27833487	1.9
		27833494
		27833508
		27833518
55	B3	28621416	1.9
		28621426
56	B3	34234394	1.9
57	B3	38396324	1.9
58	B3	39307415	1.9
59	B3	40899234	1.9
60	B3	40900587	21.2
		40900592
		40901409
		40901414
61	B3	44108787	1.9
62	B4	2748144	1.9
		2748176
63	B4	3456190	1.9
		3456213
		3482685
64	B4	3507680	7.7
65	B4	3560521	1.9
66	B4	3563587	1.9
		3563652
67	B4	3563715	1.9
		3563787
		3591145
		3611764
		3641872
		3641920
		3643899
		3649139
		3649855
		3649860
		3662429
		3665301
		3665302
		3665310
		3665327
		3702801
		3702811
		3702848
		3702862
		3702872
		3702884
		3723723
		3723726
		3723737
		3723750
68	B4	3723928	3.8
		3723940
		3726289
		3726309
		3726354
		3730909
		3730935
		3730965
69	B4	3884141	1.9
		3884156
		3884187
		3884201
		3884214
		3884216
		3884225
70	B4	8131657	5.8
		8131689
		8131726
		8131732
		8131737
		8131783
71	B4	11232526	1.9
		11232535
		11232541
		11232544
72	B4	13666705	1.9
73	B4	15114755	3.8
		15114785
74	B4	15114917	1.9
		15114977
		15115510
		15115562
75	B4	17400314	17.3
76	B4	19870582	1.9
77	B4	22289439	1.9
		22290393
		22290429
78	B4	25473756	1.9
79	B4	25493846	3.8
		25493907
		25493920
		25493928
80	B4	25493996	1.9
		25493999
		25494069
		25494182
		25494204
		25494240
		25494276
81	B4	26995473	3.9
		26995474
82	B4	26997043	1.9
		26997049
		26997066
		26997157
83	B4	32439942	1.9
		32439951
		32440034
		32440035
84	B5	1937441	16.9
		1937447
85	B5	3946951	3.8
		3946953
86	B5	9309938	1.9
87	B5	11171047	1.9
		11171462
		11171491
		11171627
		11171665
		11171667
88	B5	11325603	1.9
		11325637
		11325686
		11325691
89	B5	12023196	9.6
90	B5	16874942	5.8
91	B5	24122523	1.9
92	B5	24122561	1.9
		24122652
		24122663
93	B5	24123305	1.9
		24123359
		24123370
		24123660
94	B5	24490883	1.9
		24490886
95	B5	31714147	1.9
		31714157
96	B5	32441784	1.9
97	B5	36483449	3.8
98	B5	36609752	3.8
99	B5	38337296	1.9
		38337341
		38337342
		38337356
		38353406
		38353457
100	B6	2508884	1.9
101	B6	11431060	3.8
		11431070
		11431074
102	B6	18071008	7.7
		18071062
103	B6	18071174	1.9
104	B6	18071322	1.9
		18071448
		18071955
		18071974
105	B6	18073376	1.9
		18073472
106	B6	18812728	1.9
		18814872
107	B6	20956432	1.9
108	B6	24596437	3.8
		24596449
		24596497
109	B6	27891996	1.9
		27892014
		27892056
		27892066
		27892068
110	B6	29384546	1.9
		29384548
111	B6	32476311	28.8
		32476350
		32476365
112	B7	6271043	25
		6271048
113	B7	7157387	1.9
		7157396
		7157431
114	B7	7978534	1.9
115	B7	11294482	1.9
116	B7	11294738	1.9
117	B7	18467298	1.9
		18467304
118	B7	18788796	7.7
119	B7	19493927	7.7
		19493928
120	B7	30140449	7.7
		30140764
121	B7	30579002	1.9
		30579003
		30579009
		30579211
		30579259
		30579283
		30579286
122	B7	32812090	1.9
123	B7	40834865	1.9
124	B8	2571601	13.5
125	B8	4520399	1.9
126	B8	9121464	5.8
		9121491
		9121516
127	B8	23601907	1.9
128	B8	25279742	3.8
		25279743
		25279752
		25279756
		25279760
		25280060
		25280070
		25280086
129	B8	25280837	1.9
130	B8	26914380	1.9
131	B8	26964912	3.8
		26964942
		26964945
		26964954
		26964964
		26964965
		26964976
132	B8	31321328	3.8
		31321359
		31321361
		31321374
		31321379
133	B8	31324926	1.9
134	B8	31826576	19.2
135	B8	32169944	1.9
		32169949
		32170160
136	B8	35008725	3.8
		35008727
		35008732
		35008740
137	B8	35654367	1.9
138	B8	35654369	1.9
		35654371
139	B8	38508815	1.9
		38508816
140	B8	39787510	1.9
Reference genome: B. nigra ‘YZ12151’ (Yang et al., 2016)
