# Supplementary material for: Reconstituting the genome of a young allopolyploid crop, Brassica napus, with its related species
Source: Plant Biotechnol J. 2019 Jan 7;17(6):1106–18. doi: 10.1111/pbi.13041 (PMC6523605; doi:10.1111/pbi.13041)
Supplement: Supplementary file 8 — Table S4 Annotation genes located in the 160 kb B genomic region. [file PBI-17-1106-s004.xlsx]

## Sheet: Sheet1
Table S4 Annotation genes located in the 160 kb B genomic region
GeneID	Chromosome	Start	End	GO_annotation (Biological Process)	KEGG_annotation	Swissprot_annotation
BniB012138	B4	3590599	3592500	mitotic G1 phase (GO:0000080); regulation of transcription involved in G1/S transition of mitotic cell cycle (GO:0000083);	K00924|1e-110|ath:AT1G20930|CDKB2	Cyclin-dependent kinase B2-2 OS=Arabidopsis thaliana GN=CDKB2-2 PE=1 SV=2
BniB012091	B4	3610910	3612248	mitotic G2 phase (GO:0000085); microtubule cytoskeleton organization (GO:0000226); cytokinesis by cell plate formation (GO:0000911); chromatin silencing (GO:0006342); attachment of spindle microtubules to kinetochore (GO:0008608); response to auxin (GO:0009733); auxin homeostasis (GO:0010252); anaphase-promoting complex-dependent proteasomal ubiquitin-dependent protein catabolic process (GO:00311…	K08850|0.0|ath:AT2G45490|AtAUR3	Serine/threonine-protein kinase Aurora-3 OS=Arabidopsis thaliana GN=AUR3 PE=2 SV=1
BniB012090	B4	3612933	3615537	microtubule bundle formation (GO:0001578); cytokinesis, completion of separation (GO:0007109); axonogenesis (GO:0007409); positive regulation of mitotic cell cycle (GO:0045931); microtubule severing (GO:0051013);	--	Spastin OS=Gallus gallus GN=SPAST PE=2 SV=1
BniB012082	B4	3672358	3674572	mitotic cell cycle (GO:0000278); RNA processing (GO:0006396); regulation of translational initiation (GO:0006446);	K03256|0.0|ath:AT2G45730|eukaryotic initiation factor 3 gamma subunit family protein	tRNA (adenine(58)-N(1))-methyltransferase non-catalytic subunit trm6 OS=Dictyostelium discoideum GN=trmt6 PE=3 SV=1
BniB012147	B4	3688445	3689786	embryo development (GO:0009790); regulation of anatomical structure morphogenesis (GO:0022603); negative regulation of transcription, DNA-templated (GO:0045892); system development (GO:0048731); stem cell proliferation (GO:0072089); regulation of multicellular organismal development (GO:2000026);	--	E3 ubiquitin-protein ligase At4g11680 OS=Arabidopsis thaliana GN=At4g11680 PE=2 SV=1
BniB012140	B4	3641336	3642334	post-embryonic development (GO:0009791); plant-type cell wall modification (GO:0009827); pollen tube growth (GO:0009860); gibberellin mediated signaling pathway (GO:0010476); regulation of response to stimulus (GO:0048583); system development (GO:0048731);	--	Probable carboxylesterase 8 OS=Arabidopsis thaliana GN=CXE8 PE=2 SV=1
BniB012146	B4	3681917	3685577	double-strand break repair via homologous recombination (GO:0000724); regulation of transcription, DNA-templated (GO:0006355); stomatal complex morphogenesis (GO:0010103); vegetative to reproductive phase transition of meristem (GO:0010228); positive regulation of cell cycle (GO:0045787); petal formation (GO:0048451); sepal formation (GO:0048453); ovule development (GO:0048481); maintenance of fl…	K09338|0.0|ath:AT3G61150|HDG1	Homeobox-leucine zipper protein HDG1 OS=Arabidopsis thaliana GN=HDG1 PE=2 SV=1
BniB012141	B4	3643099	3644064	post-embryonic development (GO:0009791); plant-type cell wall modification (GO:0009827); pollen tube growth (GO:0009860); gibberellin mediated signaling pathway (GO:0010476);	--	Probable carboxylesterase 9 OS=Arabidopsis thaliana GN=CXE9 PE=2 SV=1
BniB012093	B4	3603324	3607705	cell morphogenesis (GO:0000902); immune system process (GO:0002376); regulation of transcription, DNA-templated (GO:0006355); embryo sac egg cell differentiation (GO:0009560); vernalization response (GO:0010048); response to stimulus (GO:0050896);	--	Myosin-3 OS=Caenorhabditis briggsae GN=myo-3 PE=3 SV=1
BniB012142	B4	3649659	3651449	regulation of flower development (GO:0009909); positive regulation of flower development (GO:0009911); maintenance of inflorescence meristem identity (GO:0010077); specification of floral organ identity (GO:0010093); fruit development (GO:0010154); vegetative to reproductive phase transition of meristem (GO:0010228); positive regulation of transcription, DNA-templated (GO:0045893); carpel develop…	K09264|1e-108|ath:AT2G45650|AGL6	Agamous-like MADS-box protein AGL6 OS=Arabidopsis thaliana GN=AGL6 PE=1 SV=2
BniB012085	B4	3653197	3654116	response to gibberellin (GO:0009739); positive regulation of flower development (GO:0009911); vernalization response (GO:0010048); maintenance of inflorescence meristem identity (GO:0010077); specification of floral organ identity (GO:0010093); fruit development (GO:0010154); positive regulation of transcription, DNA-templated (GO:0045893); ovule development (GO:0048481); regulation of timing of …	--	MADS-box protein SOC1 OS=Arabidopsis thaliana GN=SOC1 PE=1 SV=1
BniB012084	B4	3662749	3663747	MAPK cascade (GO:0000165); regulation of transcription, DNA-templated (GO:0006355); cell proliferation (GO:0008283); regulation of cell size (GO:0008361); response to bacterium (GO:0009617); response to cytokinin (GO:0009735); response to abscisic acid (GO:0009737); response to gibberellin (GO:0009739); systemic acquired resistance, salicylic acid mediated signaling pathway (GO:0009862); jasmonic…	--	Transcription factor TCP9 OS=Arabidopsis thaliana GN=TCP9 PE=2 SV=1
This 160kb genomic region located on chromosome B04 (3563715 - 3723750) and was detected in new-type B. napus DH lines, more detail see Table S3.
