# Supplementary material for: Reconstituting the genome of a young allopolyploid crop, Brassica napus, with its related species
Source: Plant Biotechnol J. 2019 Jan 7;17(6):1106–18. doi: 10.1111/pbi.13041 (PMC6523605; doi:10.1111/pbi.13041)
Supplement: Supplementary file 9 — Table S5 Seed quality and agronomic traits of the sterile plants harvested in each round of recurrent selection. [file PBI-17-1106-s010.xlsx]

## Sheet: Sheet3
Table S5 Seed quality and agronomic traits of the sterile plants harvested in each round of recurrent selection
Generation	Growing season	No. of harvested plants	Glucosinolate (μmol/g)*	Erucic acid (%)*	Oil content (%)*	Seed number per pod*	Thousand seed weight (g)*
RS1	Oct, 2008 - May, 2009	640	75.77 (0.59-231.91)	9.43 (0-43.93)	37.87 (23.10-46.52)
RS2	Oct, 2009 - May, 2010	138	45.35 (1.71-108.60)	7.55 (0-34.79)	40.34 (30.17-47.43)
RS3	Oct, 2010 - May, 2011	334	38.65 (5.44-114.98)	4.69 (0-25.68)	39.64 (27.44-47.02)
RS4	Oct, 2011 - May, 2012	646	32.36 (0.00-103.32)	1.63 (0-16.77)	35.98 (22.75-44.69)	10.03 (1-33)	3.96 (1.37-7.60)
RS5	Oct, 2012 - May, 2013	1249	31.06 (10.21-90.97)	0.77 (0-12.04)	42.76 (28.13-51.71)	13.36 (2-27)	4.51 (1.03-9.09)
*shows average value and its variation by range (min-max)
